# Supplementary material for: The relationship between executive functions and mathematics: a systematic review with meta-analysis of longitudinal studies
Source: Psicol Reflex Crit. 2026 Jan 22;39:3. doi: 10.1186/s41155-025-00362-1 (PMC12824080; doi:10.1186/s41155-025-00362-1)
Supplement: Supplementary file 1 — Supplementary Material 1 [file 41155_2025_362_MOESM1_ESM.xlsx]

## Sheet: Plan1
	Studies included in the meta-analysis
Quality criteria	1	2	3	4	5	6	7	8	9	10	11	12	13	14	15	16	17	18	19	20	21	22	23	24	25	26	27	28	29
1. Sample size > 115*	1	1	1	0	1	1	1	1	1	1	1	1	1	1	1	0	1	1	1	1	1	1	1	1	1	1	1	1	1
2. Reporting of at least two demographic variables (age, sex, SES, maternal education)	1	1	1	1	1	1	1	1	1	1	1	1	1	1	1	1	1	1	1	1	1	1	1	0	1	1	1	1	1
3. Clear reporting of data collection times	1	1	1	1	1	1	1	1	1	1	1	1	1	1	1	1	1	1	1	1	1	1	1	1	1	1	1	1	1
4. Reporting on the distribution of variables	0	0	0	0	0	0	0	0	0	0	1	0	1	0	0	0	0	0	1	0	1	0	1	0	0	1	0	1	0
5. Report on the reliability of target measures	0.5	0.333333	0.75	0.5	1	1	0	1	0.666667	0	0	0.333333	0	0.666667	0	0.666667	1	0.333333	0.5	0.333333	1	0	1	0.333333	1	1	0	1	0
6. Measures with reliability above 0.70	0.5	0.333333	0.25	0.5	0.666667	1	0	1	0.666667	0	0	0.333333	0	0.666667	0	0.666667	1	0.333333	0.333333	0.333333	1	0	1	0.333333	0.666667	1	0	1	0
7. Reporting of the type of correlational analysis	1	1	1	1	1	1	1	1	1	1	1	1	1	1	1	1	1	1	1	1	1	1	1	1	1	1	1	1	1
8. Reporting of mean, standard deviation	1	1	1	1	1	1	1	1	1	1	1	1	1	1	1	1	1	1	1	1	1	1	1	1	1	1	1	1	1
Total	6	5.66667	6	5	6.66667	7	5	7	6.33333	5	6	5.66667	6	6.33333	5	5.33333	7	5.66667	6.83333	5.66667	8	5	8	4.66667	6.66667	8	5	8	5
