# Supplementary material for: The relationship between executive functions and mathematics: a systematic review with meta-analysis of longitudinal studies
Source: Psicol Reflex Crit. 2026 Jan 22;39:3. doi: 10.1186/s41155-025-00362-1 (PMC12824080; doi:10.1186/s41155-025-00362-1)
Supplement: Supplementary file 2 — Supplementary Material 2 [file 41155_2025_362_MOESM2_ESM.xlsx]

## Sheet: Characteristics of the Studies
	Characteristics of the Studies Included in the Meta-Analysis
Study	author	N initial	Gender	Age (Initial)	Age (Final)	School grades	time		Effect Size		IC	CF	WM	Math
								CF	IC	WM
1	Ahmed et al (2019)	1364	611d	4.64	15	K*, G9*	10	x	-0.01	0.35	Delay of gratification (Mischel et al., 1974) The Continuous Performance Task (Rosvold et al., 1956) Stroop Task (Adaptada; Gerstadt et al., 1994)	x	Memory for Sentences subtest (Woodcock e Johnson, 1989)	Applied Problems subscale Woodcock e Johnson, 1989)
2	Willoughby et al. (2019)a	6040	2839	5.61	8.11	K, G1, G2	2.5	0.31	x	0.55	x	Dimensional Change Card Sort (Zelazo, 2006)	Backwards Digit Span (Blackwell, 2001)	ECLS-K: 2011 (Tourangeau et al., 2015)
3	Virtebori et al. (2015)	206	76	5.70	8.67	Preschool (K) G1, G3	3	0.22	0.11	0.22	Circle Drawing task (Geurts et al., 2005; Marzocchi et al., 2008)	Semantic Fluency task (Kavé et al., 2008) Dimensional Change Card Sort (Zelazo, 2006)	Backwards Digit Span(Alloway et al., 2006) The Dual Request Selective task (Re et al., 2010)	Written Calculation e Aritmétic Facts - Battery of Calculation Ability ( Cornoldi et al., 2002 ) Arithmetical Problem Solving (Lucangeli et al., 1998; Virterbori et al., 2015)
4	Bull et al. (2008)	111	54	4.99	7.71	Year 1 (K),year 2 (G1), Year 3 (G2)	2	0.15	0.33	0.30	Shape Schol task (A condition) (Espy, 1997)	Shape Schol task (B condition) (Espy, 1997)	Corsi Blocks (Lezak, 2004) Backwards Digit Span (Alloway, 2007)	Performance Indicators in Primary School (Bull et al., 2008)
5	Michel et al. (2020)	208	74d	5.6	7.6	K, G1 / G2	2	0.03	-0.18	0.34	Flanker task (Eriksen e Eriksen, 1974)	Mix Flanker task (Eriksen e Eriksen, 1974)	Corsi Blocks (Lezak, 2004)	Addition and subtraction subtests (Grube et al., 2010)
6	Clark et al. (2013)	228	113	2.99	5.25	PRE-K, K	2	x	0.22	0.23	Shape School task (A condition ) (Espy, 1997) Big-Little Stroop (Kochanska et al., 2000) Go/ No Go task (adaptada; Simpson e Riggs, 2006) Modified Snack Delay task (adaptada; Kochanska et al., 1996),	x	Delayed Alternation(adaptado; Espy, 1999) Nine Boxes (adaptado; Diamond et al., 1997) The Nebraska Barnyard (adaptedo; Hughes et al., 1998)	The Test of Early Mathematics Ability – 3 (TEMA 3; Ginsburg e Baroody, 2003), Applied Problems subscale (McGrew e Woodcock, 2001)
7	Van der Ven et al (2012)	227	107	6.42	7.42*	G1, G2	1	0.23	0.22	0.23	Animal Stroop task (Wright et al., 2003) Local/Global task (Simon e Berbaum, 1990) Simon task (Simon e Berbaum, 1990)	Animal Shifting (Van der ven et al., 2012) Trail Making task (adaptado de Llorente et al. 2003) Dimensional Change Card Sort (Zelazo et al., 2006)	Backwards Digit Span (Aloway, 2007) Odds one out task ( Alloway, 2007) Keep Track task ( Van der Sluis et al., 2007)	Cito mathematics (Janssen et al., 2005),
8	Loningan et al (2017)	1387	707	4.5	5.42*	PRE-K	1*	x	0.22	x	x	x	x	Applied Problems subscale (WJ-III, McGrew e Woodcock, 2001; Woodcock et al. 2002) Child Math Assessment ( Klein e Starkey, 2004) Math subtest from the Florida Voluntary Pre-Kindergarten Assessment ( Florida Department of Education, 2012),
9	Morgan et al (2018)a	8920	4335d	6.0*	8.13	K, G1, G2	2.5	0.56	x	0.34	x	Dimensional Change Card Sort (Zelazo, 2006)	Backwards Digit Span (Woodcock et al., 2001)	ECLS-K: 2011 (Tourangeau et al., 2015)
10	Watts et al (2015)b	1362	654	7.03	15.0*	G1, G2, G3, G4 G5, G6, G9*	8*	x	0.24	0.39	The Continuous Performance Task (Rosvold et al., 1956)	x	Memory for Sentences subtest WJ–R, Woodcock et al., 2001)	fractions and division knowledge in fifth grade (Watts et al., 2015)
11	Fuhs et al (2016)	141	53	6.16	8.0*	K, G2	2	0.65	0.37	x	Day/Nigh Stroop task (Gerstadt et al., 1994)	Dimensional Change Card Sort (Zelazo, 2006)	x	Applied Problems subscale (WJ-III, Woodcock et al. 2007),
12	Roebers et al (2014)	169	77	5.78	7.75	PRE-K, K, G1	2	0.45	0.31	0.51	Fruit-Stroop task (Archibald e Kerns, 1999; Roebers et al., 2011),	Cognitive Flexibility task (Roebers et al., 2014)	Backwards Color Recall task (Roebers et al., 2011)	Heidelberger Rechentest Subtest (HRT 1–4; Haffner et al., 2005)
13	Simanowski e Krajewski (2017)	262	118	5.67	8.25	K, G1, G2	3	0.23	0.19	0.24	Stroop task (adaptada; Jansen et al., 2002( knock and tap task (Korkman, Kirk, & Kemp, 1998)	Dimensional Change Card Sort (Zelazo, 2006) In the auditory attention and response set task (Korkman et al., 1998)	Computerized picture memory task ( adaptado de Miyake et al., 2000) The computerized complex object span task (Hasselhorn et al., 2012)	Arithmetic Fluency (Simanowski e Krajewski, 2017) Mathematics School Achievement (Krajewski et al., 2004)
14	Vukovic et al (2014)	163	x	6.0*	10.0*	G1, G2, G4	1	x	x	0.44	x	x	Working Memory Test Battery for Children (Pickering e Gathercole, 2001)	Arithmetic subset Wide Range Achievement Test–3 ( WRAT–3, Wilkinson, 1993)
15	Blums et al. (2017)	1084	655	4.5	8.0*	PRE-K, G3	4*	x	0.01	x	The Continuous Performance Task (Rosvold et al., 1956) Delay of gratification task (Mischel et al., 1989) Stroop task (adaptada; Gerstadt et al., 1994)	x	x	Calculation subscale (Woodcock e Johnson, 1989) Applied Problems subscale(Woodcock e Johnson, 1989)
16	Clark et al (2010)	108	77	4.0*	6.0*	PRE-K*, K*	2*	0.33	0.41	x	Shape School( A condition ) (Espy, 1997)	Flexible Item Selection task (Jacques e Zelazo, 2001)	x	Math Fluency subtest (Woodcock et al., 2001).
17	Finders et al (2020)a	18170	8903	5.53*	9.0*	K, G3	3	0.34	x	0.69	x	Dimensional Change Card Sort (Zelazo, 2006)	Backwards Digit Span (Mather e Woodcock 2001)	ECLS-K: 2011 (Tourangeau et al., 2015)
18	Malone et al (2020)	569	295	5.32	6.31	K, G1	1	x	0.11	0.32	Head, Toes,Knees and Shoulders task (McClelland et al., 2007) Visual search efficiency task(Malone et al., 2020)	x	Operation Span task (Malone et al., 2020)	Test of Basic Arithmetic and Number Skills (TOBANS; Brigstocke et al., 2016).
19	McClelland et al (2007)	310	158	4.48	4.93	PRE-K	0.5	x	0.39	x	Head, Toes,Knees and Shoulders task (McClelland et al., 2007)	x	x	Applied Problems subscale (Woodcock e Munoz-Sandoval, 1996; Woodcock e Mather, 2000; )
20	Nguyen & Duncan (2018)a	17300	x	5.62	8.0*	K, G3	3	0.34	x	0.51	x	Dimensional Change Card Sort (Zelazo, 2006)	Backwards Digit Span (Woodcock et al., 2001)	ECLS-K: 2011 (Tourangeau et al., 2015)
21	Nguyen et al (2019)a	18170	x	5.62	7.0*	K, G1	1.5	0.35	x	0.53	x	Dimensional Change Card Sort (Zelazo, 2006)	Backwards Digit Span (Woodcock et al., 2001)	ECLS-K: 2011 (Tourangeau et al., 2015)
22	Perry et al (2018)	1292	633	5.02	7.95	K, G1, G2	3	0.34	0.3	0.32	Silly Sounds task (Perry et al., 2018) Animal Go/No Go task (Durston et al., 2002). Hearts and Flowers task (Davidson et al., 2006)	PicDimensional Change Card Sort(Zelazo, 2006)	Tarefa período de operação (Engle, 2002) Backward word span task (Davis e Pratt, 1996)	Applied Problems subscale (Woodcock,., 2001)
23	Stipek & Valentino (2015)c	5873	2936	3.0*	14.0*	PRE-K*, K*, G1* G2*,G3*, G4*, G5* G6*, G7*, G8*, G9*	11	x	x	0.3	x	x	Backwards Digit Span(Wechsler, 1974) Verbal memory task ( Sattler, 1988)	Peabody Individual Achievement Test (PIAT; Dunn e Marwardt, 1970)
24	Sung & Wicrama (2018)a	18170	x	4.0*	8.0*	K, G1, G2	2	0.34	x	0.58	x	Dimensional Change Card Sort (Zelazo, 2006)	Backwards Digit Span (Woodcock et al., 2001)	ECLS-K: 2011 (Tourangeau et al., 2015)
25	Waters et al (2021)b	1364	611d	4.64	6.0*	K*, G1	1	x	0.26	0.43	The Continuous Performance Task (Rosvold et al., 1956)	x	Memory for Sentences subtest (Woodcock e Johnson, 1989)	Applied Problems subscale(Woodcock e Johnson, 1989)
26	Braak et al (2022)	287	119	5.8	10.8	K, G5	6	x	0.38	x	Head, Toes,Knees and Shoulders task (McClelland et al., 2014)	x	x	Ani Banani Math Test (ABMT; ten Braak & Størksen, 2021)
27	Hu et al. (2024)	236	95	10.7	11.7	x	1	0.24	0.05	0.26	AX-Continuous Performance Task (Zhang et al., 2019) Antisaccade Task (Hallett, 1978)	Star Counting Task (de Jong & DasSmaal, 1990) the Posner Task (Posner & Mitchell, 1967).	Digit Span N-Back (Jaeggi et al., 2011) Forward and Backward Digit Recall Task (Alloway, 2007)	School-administered tests (Hu et al,. 2024)
28	Mauer et al. (2023)	258	124	7.4	9.3	G1	1.9	x	-0.15	x	Go/No Go task (Eriksen & Eriksen, 1974)	x	x	Calculation subtest and Math Fluency subtest (Woodcock et al., 2001).
29	Finders et al. (2022)	316	167d	4.56	5.06*	K	0.5	x	0.52	x	Head, Toes,Knees and Shoulders task (McClelland et al., 2014)	x	x	Applied Problems subtest (Muñoz-Sandoval et al., 2005; Woodcock et al., 2001).
	Note: N initial= "The mean initial age of participants."; Gender = "The number of initial female participants."; "Initial age = mean of initial age of participants;" Final age = mean of final age of participants;"; "time = duration of the study in years;" "IC = tasks or tests to measure inhibitory control; CF = tasks or tests to measure cognitive flexibility; WM = tasks or tests to measure workin…

## Sheet: Summarized
Characteristics of the Studies Included in the Meta-Analysis
Author	N initial	Mean Initial Age	Mean Final Age	School grades	Time interval		Effect Size
						CF	IC	WM
Ahmed et al (2019)	1364	4.64	15	K*, G9*	10	x	-0.01	0.35
Blums et al. (2017)	1084	4.5	8.0*	PRE-K, G3	4*	x	0.01	x
Braak et al (2022)	287	5.8 (0.29)	10.8	K, G5	6	x	0.38	x
Bull et al. (2008)	111	4.99 (0.33)	7.71	Year 1 (K),year 2 (G1), Year 3 (G2)	2	0.15	0.33	0.30
Clark et al (2010)	108	4.0*	6.0*	PRE-K*, K*	2*	0.33	0.41	x
Clark et al. (2013)	228	2.99 (0.06)	5.25	PRE-K, K	2	x	0.22	0.23
Finders et al (2020)a	18170	5.53*	9.0*	K, G3	3	0.34	x	0.69
Finders et al. (2022)	316	4.56 (0.29)	5.06*	K	0.5	x	0.52	x
Fuhs et al (2016)	141	6.16 (0.36)	8.0*	K, G2	2	0.65	0.37	x
Hu et al. (2024)	236	10.7 (0.49)	11.7	x	1	0.24	0.05	0.26
Loningan et al (2017)	1387	4.5 (0.42)	5.42*	PRE-K	1*	x	0,.22	x
Malone et al (2020)	569	5.32 (0.36)	6.31 (0.36)	K, G1	1	x	0.11	0.32
Mauer et al. (2023)	258	7.4	9.3	G1	1.9	x	-0.15	x
McClelland et al (2007)	310	4.48 (0.33)	4.93 (0.36)	PRE-K	0.5	x	0.39	x
Michel et al. (2020)	208	5.6 (0.56)	7.6 (0.60)	K, G1 / G2	2	0.03	-0.18	0.34
Morgan et al (2018)a	8920	6.0*	8.13 (0.37)	K, G1, G2	2.5	0.56	x	0.34
Nguyen & Duncan (2018)a	17300	5.62 (0.37)	8.0*	K, G3	3	0.34	x	0.51
Nguyen et al (2019)a	18170	5.62	7.0*	K, G1	1.5	0.35	x	0.53
Perry et al (2018)	1292	5.02(0.02)	7.95 (0.03)	K, G1, G2	3	0.34	0.3	0.32
Roebers et al (2014)	169	5.78 (0.36)	7.75	PRE-K, K, G1	2	0.45	0.31	0.51
Simanowski e Krajewski (2017)	262	5.67 (0.29)	8.25 (0.3)	K, G1, G2	3	0.23	0.19	0.24
Stipek & Valentino (2015)c	5873	3.0*	14.0*	PRE-K*, K*, G1* G2*,G3*, G4*, G5* G6*, G7*, G8*, G9*	11	x	x	0.3
Sung & Wicrama (2018)a	18170	4.0*	8.0*	K, G1, G2	2	0.34	x	0.58
Van der Ven et al. (2012)	227	6.42(0.35)	7.42*	G1, G2	1	0.23	0.22	0.23
Virtebori et al. (2015)	206	5.70 (0.28)	8.67	Preschool (K) G1, G3	3	0.22	0.11	0.22
Vukovic et al (2014)	163	6.0 (0.33)	10.0 (0.33)	G1, G2, G4	1	x	x	0.44
Waters et al (2021)b	1364	4.64 (0.09)	6.0*	K*, G1	1	x	0.26	0.43
Watts et al (2015)b	1362	7.03 (0.02)	15.0*	G1, G2, G3, G4 G5, G6, G9*	8*	x	0.24	0.39
Willoughby et al. (2019)a	6040	5.61	8.11	K, G1, G2	2.5	0.31	x	0.55
